# Supplementary material for: The IncC and IncX1 resistance plasmids present in multi-drug resistant Escherichia coli strains isolated from poultry manure in Poland
Source: Environ Sci Pollut Res Int. 2024 Jul 15;31(35):47727–41. doi: 10.1007/s11356-024-34283-w (PMC11297818; doi:10.1007/s11356-024-34283-w)
Supplement: Supplementary file 1 — Supplementary file1 Table S1. The antimicrobial susceptibility profile of bacterial isolates (E. coli), determined by Vitek 2 Compact (XLSX 12 KB) [file 11356_2024_34283_MOESM1_ESM.xlsx]

## Sheet: Table S1
	strain no.	medium	sample type	selective pressure	species	amoxicillin/clavulanic acid	piperacillin/tazobactam	cefuroxime	ceftazidime	imipenem	meropenem	gentamicin	amikacin	tobramycin	cefotaxime	ciprofloxacin	cefepime	cefuroxime-axetyl	tigecycline	trimethoprim/sulfamethoxazole	R	I	S	Note
1	ksEMB(c)30/21	EMB	CL	cefotaxime	Escherichia coli	R	S	R	R	S	S	R	S	R	R	S	S	R	S	S	7	0	8
2	kmMac(c)30/1	Mac	CM	cefotaxime	Escherichia coli	R	R	R	R	S	S	R	S	R	R	R	S	R	S	S	9	0	6
3	ksEMB(c)30/3	EMB	CL	cefotaxime	Escherichia coli	R	R	R	R	S	S	R	S	R	R	R	S	R	S	S	9	0	6
4	ksEMB(c)30/4	EMB	CL	cefotaxime	Escherichia coli	R	I	R	R	S	S	R	S	R	R	R	S	R	S	S	8	1	6
5	ksEMB(c)30/8	EMB	CL	cefotaxime	Escherichia coli	R	I	R	R	S	S	R	S	R	R	S	R	R	S	S	8	1	6
6	ksEMB(c)30/12	EMB	CL	cefotaxime	Escherichia coli	R	I	R	R	S	S	R	S	R	R	R	S	R	S	S	8	1	6
7	ksEMB(c)30/15	EMB	CL	cefotaxime	Escherichia coli	R	S	R	R	I	S	R	S	R	R	R	S	R	S	S	8	1	6
8	ksEMB(c)30/16	EMB	CL	cefotaxime	Escherichia coli	R	I	R	R	S	R	R	S	R	R	R	S	R	S	S	9	1	5
9	ksEMB(c)30/23	EMB	CL	cefotaxime	Escherichia coli	R	S	R	R	S	S	R	S	R	R	R	S	R	S	S	8	0	7
10	kmEMB(c)37/1	EMB	CM	cefotaxime	Escherichia coli	R	R	R	R	S	S	R	S	R	R	R	S	R	S	S	9	0	6
11	kmEMB(c)37/4	EMB	CM	cefotaxime	Escherichia coli	R	I	R	R	S	S	R	S	R	R	R	S	R	S	S	8	1	6
12	kmEMB(c)37/5	EMB	CM	cefotaxime	Escherichia coli	R	I	R	R	S	S	R	S	R	R	R	S	R	S	S	8	1	6
13	kmEMB(c)37/8	EMB	CM	cefotaxime	Escherichia coli	R	S	R	R	S	S	R	S	R	R	R	S	R	S	S	8	0	7
14	kmEMB(c)37/10	EMB	CM	cefotaxime	Escherichia coli	R	I	R	R	S	S	R	S	R	R	R	S	R	S	S	8	1	6
15	kmEMB(c)37/12	EMB	CM	cefotaxime	Escherichia coli	R	S	R	R	S	S	R	S	R	R	R	S	R	S	S	8	0	7
16	kmEMB(c)37/13	EMB	CM	cefotaxime	Escherichia coli	R	I	R	R	S	S	R	S	R	R	R	S	R	S	S	8	1	6
17	kmEMB(c)37/16	EMB	CM	cefotaxime	Escherichia coli	R	S	R	R	S	S	R	S	R	R	R	S	R	S	S	8	0	7
18	kmEMB(c)37/17	EMB	CM	cefotaxime	Escherichia coli	R	S	R	R	S	S	R	S	R	R	R	S	R	S	S	8	0	7
19	kmEMB(c)37/21	EMB	CM	cefotaxime	Escherichia coli	R	S	R	R	S	S	R	S	R	R	R	S	R	S	S	8	0	7
20	kmEMB(c)37/22	EMB	CM	cefotaxime	Escherichia coli	R	R	R	R	S	S	R	S	R	R	R	S	R	S	S	9	0	6
21	kmEMB(c)37/23	EMB	CM	cefotaxime	Escherichia coli	R	S	R	R	S	S	R	S	R	R	R	S	R	S	S	8	0	7
22	ksMac(c)30/1	Mac	CL	cefotaxime	Escherichia coli	R	S	R	R	S	S	R	S	R	R	R	S	R	S	S	8	0	7
23	ksMac(c)30/8	Mac	CL	cefotaxime	Escherichia coli	R	I	R	R	S	S	R	S	R	R	R	S	R	S	S	8	1	6
